# Supplementary material for: Establishment of a canine urothelial carcinoma‐derived organoid biobank: A platform for comparative and translational research
Source: Clin Transl Med. 2026 Mar 26;16(4):e70645. doi: 10.1002/ctm2.70645 (PMC13140855; doi:10.1002/ctm2.70645)
Supplement: Supplementary file 1 — Supporting Information [file CTM2-16-e70645-s001.xlsx]

## Sheet: Patients
	UniquePatientID	SampleSite	Breed	Age	Sex	Source	StartDate	Frozen	Publication (doi)	Publication ID
	P1	Urine	German shorthair pointer	11	MN	ISU	2021-02-11	Yes	10.1201/9781003449942-61	Patient#2
	P2	Urine	blue heeler	12	MN	ISU	2021-04-26	Yes	10.1201/9781003449942-61	Patient#3
	P3	Urine	mixed breed	13	FS	ISU	2022-01-20	Yes	10.1201/9781003449942-61	Patient#1
	P4	Urine	mixed breed	9	MN	ISU	2022-09-21	Yes	N/A	N/A
	P5	Urine	beagle	13	FS	Purdue	2022-10-27	Yes	10.1208/s12248-026-01214-1	B
	P6	Urine	coonhound mix	7	FS	UGA	2024-01-03	Yes	10.1208/s12248-026-01214-1	D
		Urine					2024-01-22	Yes
		Bladder					2024-01-30	Yes
		Tumor Bladder Tissue					2024-03-25	Yes
		Urine					2024-03-25	Yes
		Urine					2024-05-30	Yes
		Urine					2024-06-13	Yes
		Urine					2024-06-26	Yes
		Urine					2024-07-10	Yes
		Urine					2024-07-24	Yes
		Urine					2024-08-08	Yes
	P7	Urine	mixed breed	12	FS	Purdue	2024-02-01	Yes	N/A	N/A
		Mid Bladder		12	FS	Purdue	2024-02-01	Yes	N/A
		Proximal Urethra		12	FS	Purdue	2024-02-01	Yes	N/A
	P8	Urine	mixed breed	11	FS	Purdue	2024-02-01	Yes	N/A	N/A
	P9	Urine	black Labrador retriever	11	MN	UGA	2024-03-05	Yes	10.1208/s12248-026-01214-1	A
	P10	Urine	beagle mix	14	MN	UGA	2024-04-15	Yes	10.1208/s12248-026-01214-1	C
	P11	Urine	pitbull mix	10	FS	UGA	2024-09-05	Yes	N/A	N/A
	P12	Bladder Tissue	Welsh springer spaniel	12	MN	Ethos	2024-09-06	Yes	N/A	N/A
	P13	Urethra	German shepherd dog	8.9	FS	UGA	2024-10-21	Yes	N/A	N/A
	P14	Trigone Bladder	Pomeranian	13	FI	Purdue	2024-04-02	Yes	N/A	N/A
		Apex Bladder		13	FI	Purdue	2024-04-02	Yes	N/A
