# Supplementary material for: Establishment of a canine urothelial carcinoma‐derived organoid biobank: A platform for comparative and translational research
Source: Clin Transl Med. 2026 Mar 26;16(4):e70645. doi: 10.1002/ctm2.70645 (PMC13140855; doi:10.1002/ctm2.70645)
Supplement: Supplementary file 2 — Supporting Information [file CTM2-16-e70645-s002.xlsx]

## Sheet: Sheet1
	parameter	subject	0.05	0.25	0.5	0.75	0.95
	Emin_pop	P6 Tissue	0.152	0.197	0.229	0.263	0.315
	Emin_pop	P6 Urine	0.114	0.15	0.174	0.199	0.239
	Emin_pop	P7 Tissue	0.169	0.218	0.255	0.295	0.357
	Emin_pop	P7 Urine	0.147	0.182	0.207	0.233	0.277
	Emax_pop	P6 Tissue	0.042	0.049	0.058	0.071	0.101
	Emax_pop	P6 Urine	0.028	0.037	0.045	0.054	0.072
	Emax_pop	P7 Tissue	0.052	0.061	0.072	0.089	0.125
	Emax_pop	P7 Urine	0.053	0.063	0.074	0.09	0.118
	IC50_pop	P6 Tissue	0.001	0.002	0.003	0.005	0.009
	IC50_pop	P6 Urine	0.002	0.002	0.003	0.004	0.005
	IC50_pop	P7 Tissue	0.002	0.003	0.003	0.004	0.007
	IC50_pop	P7 Urine	0.001	0.002	0.003	0.004	0.008
	H_pop	P6 Tissue	0.446	0.691	0.913	1.203	1.839
	H_pop	P6 Urine	1.099	1.537	1.96	2.546	3.769
	H_pop	P7 Tissue	0.862	1.315	1.772	2.47	4.229
	H_pop	P7 Urine	0.33	0.508	0.676	0.904	1.465
	Emax_logit	P6 Tissue	0.011	0.043	0.087	0.157	0.285
	Emax_logit	P6 Urine	0.066	0.121	0.163	0.209	0.285
	Emax_logit	P7 Tissue	0.014	0.052	0.104	0.174	0.309
	Emax_logit	P7 Urine	0.021	0.082	0.152	0.235	0.367
