# Supplementary material for: Establishment of a canine urothelial carcinoma‐derived organoid biobank: A platform for comparative and translational research
Source: Clin Transl Med. 2026 Mar 26;16(4):e70645. doi: 10.1002/ctm2.70645 (PMC13140855; doi:10.1002/ctm2.70645)
Supplement: Supplementary file 3 — Supporting Information [file CTM2-16-e70645-s004.xlsx]

## Sheet: Plate Reader Settings
	Plate	[NUN96ft_TC] - Thermo Fisher Scientific-Nunclon 96 Flat Transparent Cat. No.: 152038/152039/156545/161093/167008/168055
	Lid lifter	No lid
	Humidity Cassette	No humidity cassette
	Smooth mode	Not selected
	Mode	Absorbance
	Measurement wavelength [nm]	570
	Reference wavelength [nm]	630
	Number of flashes	10
	Settle time [ms]	50
	Part of Plate	A1-H12
